# Supplementary material for: Highly Stable Flexible SERS-Imprinted Membrane Based on Plasmonic MOF Material for the Selective Detection of Chrysoidin in Environmental Water
Source: Polymers (Basel). 2024 Dec 31;17(1):81. doi: 10.3390/polym17010081 (PMC11723279; doi:10.3390/polym17010081)
Supplement: Supplementary file 1 [file polymers-17-00081-s001.zip]

Archive with 1 entries (1 files):
- polymers-3312707-supplementary.pdf
